# Supplementary material for: Simple combination of multiple somatic variant callers to increase accuracy
Source: Sci Rep. 2023 May 25;13:8463. doi: 10.1038/s41598-023-34925-y (PMC10212967; doi:10.1038/s41598-023-34925-y)
Supplement: Supplementary file 1 — Supplementary Information 1. [file 41598_2023_34925_MOESM1_ESM.zip]

Archive with 1 entries (1 files):
- pindel.vcf
