# Supplementary material for: Simple combination of multiple somatic variant callers to increase accuracy
Source: Sci Rep. 2023 May 25;13:8463. doi: 10.1038/s41598-023-34925-y (PMC10212967; doi:10.1038/s41598-023-34925-y)
Supplement: Supplementary file 2 — Supplementary Information 2. [file 41598_2023_34925_MOESM2_ESM.zip]

Archive with 9 entries (9 files):
- muse.vcf
- mutect.vcf
- mutect2indel.vcf
- mutect2snp.vcf
- somaticsniper.vcf
- strelka.vcf
- vardict.vcf
- varscanindel.vcf
- varscansnp.vcf
